# Supplementary material for: Narrative Review of Potential Non-Surgical Treatments for BCG-Unresponsive Non-Muscle Invasive Bladder Cancer
Source: J Clin Med. 2026 May 15;15(10):3830. doi: 10.3390/jcm15103830 (PMC13208041; doi:10.3390/jcm15103830)
Supplement: Supplementary file 1 [file jcm-15-03830-s001.zip]

Archive with 1 entries (1 files):
- jcm-4209472-supplementary.pdf
